# Supplementary material for: Crocetin as New Cross-Linker for Bioactive Sericin Nanoparticles
Source: Pharmaceutics. 2021 May 9;13(5):680. doi: 10.3390/pharmaceutics13050680 (PMC8150760; doi:10.3390/pharmaceutics13050680)
Supplement: Supplementary file 1 [file pharmaceutics-13-00680-s001.zip]

Archive with 1 entries (1 files):
- pharmaceutics-1210570-supplementary.pdf
